# Supplementary material for: Abiraterone Acetate Complexes with Biometals: Synthesis, Characterization in Solid and Solution, and the Nature of Chemical Bonding
Source: Pharmaceutics. 2023 Aug 23;15(9):2180. doi: 10.3390/pharmaceutics15092180 (PMC10535913; doi:10.3390/pharmaceutics15092180)
Supplement: Supplementary file 1 [file pharmaceutics-15-02180-s001.zip]

Archive with 1 entries (1 files):
- pharmaceutics-2519258-supplementary.pdf
